# Supplementary material for: Androgen Deprivation Therapy and the Risk of Newly Developed Dry Eye Syndrome in Patients with Prostate Cancer: A Nationwide Nested Case–Control Study in the Republic of Korea
Source: J Clin Med. 2024 Sep 8;13(17):5314. doi: 10.3390/jcm13175314 (PMC11395731; doi:10.3390/jcm13175314)
Supplement: Supplementary file 1 [file jcm-13-05314-s001.zip]

Archive with 1 entries (1 files):
- jcm-3125715-supplementary.pdf
